# Supplementary material for: Impact of the COVID-19 Pandemic on Hepatitis C Treatment Initiation in British Columbia, Canada: An Interrupted Time Series Study
Source: Viruses. 2024 Apr 23;16(5):655. doi: 10.3390/v16050655 (PMC11125629; doi:10.3390/v16050655)
Supplement: Supplementary file 1 [file viruses-16-00655-s001.zip]

Archive with 1 entries (1 files):
- viruses-2971447-supplementary.pdf
